# Supplementary material for: Diversity and Genetic Reassortment of Keystone Virus in Mosquito Populations in Florida
Source: Am J Trop Med Hyg. 2023 May 1;108(6):1256–63. doi: 10.4269/ajtmh.22-0594 (PMC10540117; doi:10.4269/ajtmh.22-0594)
Supplement: Supplementary file 2 [file tpmd220594.SD2.xlsx]

## Sheet: Resultats 02082022
	KEYV/MEL DUO (Batch N°: 01/09/2020)
	Dilution	[ARN] (co/µl)	Passrate	Ct	mean Ct	SD Ct
	10-9	3450	12/12	30.16	31.4058	1.31288
				32.42
				31.61
				32.31
				31.49
				29.75
				32.5
				32.23
				28.74
				31.53
				33.27
				30.86
	1	1,73E3	12/12	31.68	31.25	0.715681
				31.22
				30.39
				32.45
				31.54
				31.91
				31.04
				31.24
				31.71
				31.29
				29.74
				30.79
	2	8,63E2	12/12	32.13	31.5025	1.00246
				30.48
				31.4
				29.25
				32.27
				31.29
				33.17
				31.66
				31.18
				31.13
				31.66
				32.41
	3	4,32E2	12/12	31.81	32.3675	1.60026
				32.39
				31.69
				30.17
				31.25
				34.3
				34.85
				34.88
				33.22
				31.81
				30.55
				31.49
	4	2,16E2	12/12	34.95	34.5092	1.55996
				33.8
				36.04
				34.21
				35.68
				35.38
				31.27
				31.93
				35.84
				34.17
				34.78
				36.06
	5	1,08E2	12/12	36.33	36.1542	1.96464
				37.21
				35.36
				36.07
				37.43
				36.68
				37.49
				30.66
				36.72
				34.75
				37.09
				38.06
	6	5,39E1	10/12	36.81	37.055	1.54676
				36.58
				39.79
				36.86
				ND
				39.7
				35.92
				36.44
				37.33
				36.07
				ND
				35.05
	7	27	6/12	36.1	35.6583	0.786802
				ND
				ND
				ND
				35.02
				ND
				ND
				35.06
				ND
				37.05
				35.26
				35.46
	8	13.5	3/12	ND	36.2767	0.775263
				35.64
				ND
				37.14
				ND
				36.05
				ND
				ND
				ND
				ND
				ND
				ND
	9	6.74	2/12	ND	35.785	0.459619
				ND
				ND
				ND
				ND
				36.11
				ND
				ND
				ND
				35.46
				ND
				ND
	10	3.37	1/12	35.05	N/A	N/A
				ND
				ND
				ND
				ND
				ND
				ND
				ND
				ND
				ND
				ND
				ND
	11	1.69	0/12	ND	N/A	N/A
				ND
				ND
				ND
				ND
				ND
				ND
				ND
				ND
				ND
				ND
				ND
	12	0.843	0/12	ND	N/A	N/A
				ND
				ND
				ND
				ND
				ND
				ND
				ND
				ND
				ND
				ND
				ND
	13	0.421	0/12	ND	N/A	N/A
				ND
				ND
				ND
				ND
				ND
				ND
				ND
				ND
				ND
				ND
				ND
